# Supplementary material for: Toxic tasting: how capuchin monkeys avoid grasshoppers’ chemical defenses
Source: Primates. 2024 May 25;65(4):235–41. doi: 10.1007/s10329-024-01133-9 (PMC11219405; doi:10.1007/s10329-024-01133-9)
Supplement: Supplementary file 2 — Supplementary file2 (CSV 6 KB) [file 10329_2024_1133_MOESM2_ESM.csv]

Event	Lick	id	obs_duration	Media_duration	Subject	Sex	Age	Behavioral_category	Modifier_2	Behavior_type	Time_video	Time_processing_bite_extraction	Time_total_bite_stop
EV001	N	2023-03-23_2109_20230323120348	33.767	46.463		Female	Adult	Intestine Extraction	Proximal	Dropped	14.381	0.100	4.537
EV002	N	2023-03-23_2109_20230323120348	33.767	46.463		Female	Adult	Intestine Extraction	Proximal	Dropped	28.161	1.401	10.844
EV005	S	2023-03-27_1813_20230325145023.m2ts	32.466	41.959	Assustado	Male	Adult	Intestine Extraction	Distal	Dropped	6.874	3.671	20.486
EV007	N	2023-03-27_1813_20230325145633	4.411	69.6	Vesga	Female	Adult	Intestine Extraction	Proximal	Dropped	10.065	0.812	7.130
EV008	S	2023-03-27_1814_20230325152527	12.713	19.436	Massimo	Male	Adult	Intestine Extraction	Distal	Dropped	3.437	0.434	10.277
EV010	N	2023-03-27_1815_20230325163732	48.582	66.59	Assustado	Male	Adult	Intestine Extraction	Proximal	Dropped	1.935	0.901	3.637
EV011	N	2023-03-27_1815_20230325163732	48.582	66.59	Assustado	Male	Adult	Intestine Extraction	Proximal	Dropped	11.712	0.935	20.287
EV018	N	2023-04-07_1314_20230402142244	19.968	41.06		Male	Adult	Intestine Extraction	Distal	Dropped	12.496	10.892	18.364
EV023	N	2023-04-07_1314_20230402150319	51.862	54.08	Maca	Female	Adult	Intestine Extraction	Proximal	Dropped	20.554	0.946	3.882
EV025	N	2023-04-07_1316_20230402164555	43.759	47.55	Moca	Female	Adult	Intestine Extraction	Proximal	Dropped	8.182	6.851	16.023
EV027	N	2023-04-07_1319_20230404113024	32.225	37.06	Clandestino	Male	Adult	Intestine Extraction	Proximal	Dropped	3.761	0.990	30.965
EV030	S	2023-04-07_1320_20230404124330	14.915	17.54		Female	Adult	Intestine Extraction	Distal	Dropped	6.473	1.735	10.177
EV033	N	2023-04-07_1323_20230404160847	53.252	53.971	Massimo	Male	Adult	Intestine Extraction	Proximal	Dropped	9.576	0.267	2.936
EV035	N	2023-04-07_1323_20230404160847	53.252	53.971	Massimo	Male	Adult	Intestine Extraction	Proximal	Dropped	29.530	0.201	10.443
EV036	N	2023-04-07_1323_20230404160847	53.252	53.971	Massimo	Male	Adult	Intestine Extraction	Proximal	Dropped	44.111	1.101	10.809
EV037	S	2023-04-07_1323_20230404161034	9.090	18.05		Female	Adult	Intestine Extraction	Proximal	Dropped	5.939	4.334	8.280
EV040	N	2023-04-11_1947_20230411115430	57.491	73.6		Female	Adult	Intestine Extraction	Distal	Dropped	22.760	2.522	53.172
EV044	S	2023-04-13_1953_20230413133043	64.365	75.492	Machucado	Male	Adult	Intestine Extraction	Distal	Dropped	28.428	0.467	34.101
EV045	S	2023-04-13_1953_20230413133313	56.229	61.979	Roma	Female	Adult	Intestine Extraction	Proximal	Dropped	9.476	0.467	8.575
EV046	N	2023-04-13_1953_20230413133313	56.229	61.979	Roma	Female	Adult	Intestine Extraction	Proximal	Dropped	27.661	0.567	18.285
EV048	S	2023-04-13_1953_20230413133421 CERTO	74.408	83.5	Roma	Female	Adult	Intestine Extraction	Distal	Dropped	9.610	3.704	10.777
EV049	N	2023-04-13_1953_20230413133421 CERTO	74.408	83.5	Roma	Female	Adult	Intestine Extraction	Distal	Dropped	23.590	4.171	10.010
EV050	N	2023-04-13_1953_20230413133421 CERTO	74.408	83.5	Roma	Female	Adult	Intestine Extraction	Distal	Dropped	45.479	3.871	8.309
EV051	N	2023-04-13_1953_20230413133421 CERTO	74.408	83.5	Roma	Female	Adult	Intestine Extraction	Distal	Dropped	73.941	7.007	11.778
EV054	N	2023-04-13_1954_20230413133549	166.667	182.566	Roma	Female	Adult	Intestine Extraction	Distal	Dropped	34.201	1.468	6.006
EV056	N	2023-04-13_1954_20230413133549	166.667	182.566	Machucado	Male	Adult	Intestine Extraction	Proximal	Dropped	72.306	1.936	15.216
EV063	S	2023-04-13_1954_20230413134127	133.900	145.062	Machucado	Male	Adult	Intestine Extraction	Distal	Dropped	46.280	6.740	8.908
EV064	N	2023-04-13_1954_20230413134127	133.900	145.062	Machucado	Male	Adult	Intestine Extraction	Distal	Dropped	63.597	3.370	5.906
EV065	S	2023-04-13_1954_20230413134127	133.900	145.062	Machucado	Male	Adult	Intestine Extraction	Distal	Dropped	72.906	2.369	8.976
EV066	N	2023-04-13_1954_20230413134127	133.900	145.062	Machucado	Male	Adult	Intestine Extraction	Distal	Dropped	86.653	2.636	12.646
EV067	S	2023-04-13_1954_20230413134127	133.900	145.062	Machucado	Male	Adult	Intestine Extraction	Distal	Dropped	111.745	8.876	41.008
EV074	S	2023-04-13_1954_20230413134547	19.753	22.94	Machucado	Male	Adult	Intestine Extraction	Distal	Dropped	15.249	6.240	11.311
EV076	N	2023-04-18_1734_20230418121208	64.988	65.482	Massimo	Male	Adult	Intestine Extraction	Proximal	Dropped	1.602	0.234	11.945
EV077	N	2023-04-18_1734_20230418121208	64.988	65.482	Massimo	Male	Adult	Intestine Extraction	Proximal	Dropped	31.498	2.135	11.978
EV080	S	2023-04-18_1734_20230418121350	40.541	44.962		Female	Adult	Intestine Extraction	Distal	Dropped	15.649	5.672	31.131
EV081	N	2023-04-18_1734_20230418121446	9.576	13.931		Female	Adult	Intestine Extraction	Distal	Dropped	2.803	1.268	8.608
EV083	N	2023-04-18_1736_20230418133828	34.973	35.419	Espancado	Male	Adult	Intestine Extraction	Distal	Dropped	6.840	2.903	21.854
EV085	N	2023-04-18_1736_20230418133921	16.533	16.54	Espancado	Male	Adult	Intestine Extraction	Proximal	Dropped	0.667	0.033	6.039
EV087	N	2023-04-18_1736_20230418134235	26.360	30.948	Batman?	Female	Adult	Intestine Extraction	Distal	Dropped	11.879	10.911	25.392
EV088	S	2023-04-18_1736_20230418134322	12.179	58.976	Vesga	Female	Adult	Intestine Extraction	Distal	Dropped	11.511	3.436	7.441
EV091	S	2023-04-18_1736_20230418134712	102.235	161.578	Vesga	Female	Adult	Intestine Extraction	Distal	Dropped	60.327	4.805	14.647
EV015	N	2023-03-28_2138_20230328152625	8.308	16.54			Immature	Intestine Extraction	Distal	Dropped	5.906	4.805	7.207
EV041	S	2023-04-11_1947_20230411120648	29.963	85.002			Immature	Intestine Extraction	Distal	Dropped	5.772	3.703	28.461
EV057	S	2023-04-13_1954_20230413133549	166.667	182.566			Immature	Intestine Extraction	Distal	Dropped	142.109	12.012	24.157
EV058	S	2023-04-13_1954_20230413133902	12.646	33.951			Immature	Intestine Extraction	Distal	Dropped	16.383	3.337	8.943
EV070	N	2023-04-13_1954_20230413134452.1	41.490	41.959			Immature	Intestine Extraction	Proximal	Dropped	11.845	1.034	18.617
EV089	N	2023-04-18_1736_20230418134519	20.220	64.481			Immature	Intestine Extraction	Distal	Dropped	18.819	12.746	14.714
