# Supplementary material for: Toxic tasting: how capuchin monkeys avoid grasshoppers’ chemical defenses
Source: Primates. 2024 May 25;65(4):235–41. doi: 10.1007/s10329-024-01133-9 (PMC11219405; doi:10.1007/s10329-024-01133-9)
Supplement: Supplementary file 3 — Supplementary file3 (TXT 1 KB) [file 10329_2024_1133_MOESM3_ESM.txt]

## Intestine extraction time comparison

##GLM
##Compare the time to begin intestine extraction and total manipulation time (dependents) by age (independent)
#Gamma distribution for the dependent variable was used, with a log link function. 

##Packages
library(readr)
library(lme4)

#Load data
Extraction <- read_csv ("Raw data time manipulation.csv")
summary(Extraction)


##Plots
boxplot(Time_processing_bite_extraction ~ Age, Extraction, ylab = "Time to extraction (s)") 
boxplot(Time_total_bite_stop ~ Age, Extraction, ylab = "Time to extraction (s)") 


##Tests
##GLM Extraction time start
hist(Extraction$Time_processing_bite_extraction, breaks=10)
glm.extraction_time_age <- glm(Time_processing_bite_extraction ~ Age, data = Extraction, family = Gamma)
summary(glm.extraction_time_age)

## GLM Total Manipulation time 
hist(Extraction$Time_total_bite_stop, breaks=10)
glm.extraction_time_total_age <- glm(Time_total_bite_stop ~ Age, data = Extraction, family = Gamma)
summary(glm.extraction_time_total_age)
